# Supplementary material for: Clinical Utility of Genetic Testing with Geographical Locations in ADPKD: Describing New Variants
Source: J Clin Med. 2024 Mar 18;13(6):1751. doi: 10.3390/jcm13061751 (PMC10971467; doi:10.3390/jcm13061751)
Supplement: Supplementary file 1 [file jcm-13-01751-s001.zip]

Archive with 1 entries (1 files):
- jcm-2891906-supplementary.pdf
